# Supplementary material for: The impacts of diel thermal variability on growth, development and performance of wild Atlantic salmon (Salmo salar) from two thermally distinct rivers
Source: Conserv Physiol. 2024 Feb 12;12(1):coae007. doi: 10.1093/conphys/coae007 (PMC10939361; doi:10.1093/conphys/coae007)
Supplement: Web_Material_coae007 [file web_material_coae007.zip]

Archive with 1 entries (1 files):
- Supplementary_Materials clean.pdf
